# Supplementary material for: Use of Bone Bank Grafts in Revision Total Hip Arthroplasty: Patient Characteristics at a Referral Center
Source: Medicina (Kaunas). 2025 Jul 10;61(7):1246. doi: 10.3390/medicina61071246 (PMC12299342; doi:10.3390/medicina61071246)
Supplement: Supplementary file 1 [file medicina-61-01246-s001.zip]

Archive with 1 entries (1 files):
- medicina-3687778-supplementary.pdf
